# Supplementary material for: The glycosylation status of MHC class I molecules impacts their interactions with TAPBPR
Source: Mol Immunol. 2021 Nov;139:168–76. doi: 10.1016/j.molimm.2021.09.007 (PMC8524320; doi:10.1016/j.molimm.2021.09.007)
Supplement: Supplementary file 2 [file mmc2.zip]

Archive with 1 entries (1 files):
- mmc2.eps
